# Supplementary material for: Influence of Red Seaweed Polysaccharides on Gel Properties and In Vitro Antioxidants of Surimi Product Fish Balls
Source: Foods. 2026 Mar 13;15(6):1018. doi: 10.3390/foods15061018 (PMC13025484; doi:10.3390/foods15061018)
Supplement: Supplementary file 1 [file foods-15-01018-s001.zip]

Archive with 1 entries (1 files):
- foods-4168675-supplementary.pdf
